# Supplementary material for: Breast cancer patient delay in Fukushima, Japan following the 2011 triple disaster: a long-term retrospective study
Source: BMC Cancer. 2017 Jun 19;17:423. doi: 10.1186/s12885-017-3412-4 (PMC5477136; doi:10.1186/s12885-017-3412-4)
Supplement: Supplementary file 1 — Patient characteristics of excessive patient delay pre- and post-disaster. (XLSX 13 kb) [file 12885_2017_3412_MOESM1_ESM.xlsx]

## Sheet: Delay
Additional file 1. Patient characteristics of excessive patient delay pre- and post-disaster
	Pre-disaster (N=122)		Post-disaster (N=97)
	Excessive patient delay		Excessive patient delay
Characteristics	No (N=117)	Yes (N=5)	No (N=79)	Yes (N=18)
Age (N, %)
–50]	24 (20.5)	1 (20.0)	13 (16.5)	3 (16.7)
(50–65]	39 (33.3)	2 (40.0)	28 (35.4)	5 (27.8)
(65–	54 (46.2)	2 (40.0)	38 (48.1)	10 (55.6)
Engaged in a full-time job (N, %)
Yes	22 (18.8)	2 (40.0)	18 (22.8)	4 (22.2)
No	95 (81.2)	3 (60.0)	61 (77.2)	14 (77.8)
Number of cohabitant family members† (median, range)	2 (0-7)	2 (0-4)	2 (0-6)	1 (0-3)
Living with a partner (N, %)
Yes	64 (54.7)	2 (40.0)	51 (64.6)	12 (66.7)
No	47 (40.2)	3 (60.0)	28 (35.4)	6 (33.3)
Missing	6 (5.1)	0 (0.0)	0 (0.0)	0 (0.0)
Living with children (N, %)
Yes	70 (59.8)	2 (40.0)	42 (53.2)	4 (22.2)
No	41 (35.0)	3 (60.0)	37 (46.8)	14 (77.8)
Missing	6 (5.1)	0 (0.0)	0 (0.0)	0 (0.0)
Presence of lump (N, %)
Yes	102 (87.2)	4 (80.0)	74 (93.7)	17 (94.4)
No	15 (12.8)	1 (20.0)	5 (6.3)	1 (5.6)
Hormone receptor (N, %)
Positive	76 (65.0)	4 (80.0)	73 (92.4)	16 (88.9)
Negative	36 (30.8)	1 (20.0)	6 (7.6)	2 (11.1)
Missing	5 (4.3)	0 (0.0)	0 (0.0)	0 (0.0)
Stage (N, %)
0	11 (9.4)	0 (0.0)	5 (6.3)	0 (0.0)
I	31 (26.5)	2 (40.0)	28 (35.4)	1 (5.6)
II	47 (40.2)	1 (20.0)	37 (46.8)	5 (27.8)
III	25 (21.4)	2 (40.0)	7 (8.9)	7 (38.9)
IV	3 (2.6)	0 (0.0)	2 (2.5)	5 (27.8)
ASA Physicial classification system (N, %)
Normal healthy patient	57 (48.7)	2 (40.0)	35 (44.3)	5 (27.8)
Patient with mild systemic disease	47 (40.2)	3 (60.0)	38 (48.1)	9 (50.0)
Patient with severe systemic disease	13 (11.1)	0 (0.0)	6 (7.6)	4 (22.2)
Body Mass Index (kg/m2, N, %)
–25]	71 (60.7)	4 (80.0)	49 (62.0)	13 (72.2)
(25–30]	28 (23.9)	1 (20.0)	23 (29.1)	5 (27.8)
(30–	14 (12.0)	0 (0.0)	6 (7.6)	0 (0.0)
Missing	4 (3.4)	0 (0.0)	1 (1.3)	0 (0.0)
History of benign breast disease (N, %)
Yes	7 (6.0)	0 (0)	4 (5.1)	2 (11.1)
No	110 (94.0)	5 (100.0)	75 (94.9)	16 (88.9)
History of breast cancer (N, %)
Yes	2 (1.7)	0 (0)	1 (1.3)	1 (5.6)
No	115 (98.3)	5(100.0)	78 (98.7)	17 (94.4)
Undertook mammography screening within past two years (N, %)
Yes	15 (12.8)	0 (0)	11 (13.9)	1 (5.6)
No	102 (87.2)	5 (100.0)	68 (86.1)	17 (94.4)
Family history of any cancer (N, %)
Yes	47 (40.2)	3 (60.0)	39 (49.4)	7 (38.9)
No	66 (56.4)	2 (40.0)	40 (50.6)	11 (61.1)
Missing	4 (3.4)	0 (0.0)	0 (0.0)	0 (0.0)
Hospital (N, %)
Minamisoma Municipal General Hospital	14 (12.0)	0 (0.0)	79 (100.0)	18 (100.0)
Watanabe Hospital	103 (88.0)	5 (100.0)	0 (0.0)	0 (0.0)
Distance from hospital (median (km), range)	3.5 (0.2-47.0)	6.0 (0.3-25.0)	3.2 (0.5-22.8)	3.4 (0.2-21.7)
Referral from other medical providers (N, %)
Yes	51 (43.6)	4 (80.0)	27 (34.2)	6 (33.3)
No	66 (56.4)	1 (20.0)	52 (65.8)	12 (66.7)
Days from first medical consultation to first examination†† (median, range)	0 (0-1096)	4 (0-14)	0 (0-282)	0 (0-676)
Residetial area‡ (N, %)
Non-evacuation zone of So-so district	12 (10.3)	1 (20.0)	11 (13.9)	4 (22.2)
Voluntary evacuation zone	68 (58.1)	3 (60.0)	58 (73.4)	12 (66.7)
Mandatory evacuation zone	37 (31.6)	1 (20.0)	10 (12.7)	2 (11.1)
Exempt from medical fees††† (N, %)
Yes	NA	NA	68 (86.1)	14 (77.8)
No	NA	NA	11 (13.9)	4 (22.2)
Air dose rate†††§ (average(µSv/h), age)	NA	NA	0.28 (0-1.1)	0.27 (0.13-0.47)
† Data is missing in five pre-disaster patients.
†† Data is missing in one post-disaster patient.
‡ For pre-disaster patients, this indicates place of residence at the time of first medical consultation, and for post-disaster patients, indicates place of residence at the time of Japan's triple disaster.
††† Data is available only among post-disaster patients.
§ This indicates approximate air dose rate at home at the time of first medical consultation.
